# Supplementary material for: Phenotypic Alteration of BMDM In Vitro Using Small Interfering RNA
Source: Cells. 2022 Aug 11;11(16):2498. doi: 10.3390/cells11162498 (PMC9406732; doi:10.3390/cells11162498)
Supplement: Supplementary file 1 [file cells-11-02498-s001.zip]

Archive with 1 entries (1 files):
- cells-1841092-supplementary.pdf
